# Supplementary material for: Foot shape and radiographs of free-ranging Nubian giraffe in Uganda
Source: PLoS One. 2021 Dec 16;16(12):e0252929. doi: 10.1371/journal.pone.0252929 (PMC8675736; doi:10.1371/journal.pone.0252929)
Supplement: S1 Table — In these giraffe, pedal osteitis and sesamoid bone cysts were relatively uncommon (3/24 giraffe with osteitis, 1/24 giraffe with sesamoid cysts), and no giraffe in the study had osteoarthritis of the distal interphalangeal joint, distal phalangeal bone (P3) fractures, or P3 rotation. (XLSX) [file pone.0252929.s001.xlsx]

## Sheet: Sheet1
ID	Sex	Est Weight (kg)	Foot	P3 osteitis Medial	P3 osteitis Lateral	P3 fxr	P3 Rotation Medial	P3 Rotation Lateral	P3 sole concave	Sole plane parallel to P3	Distal Sesamoid Cyst	Coffin Joint OA Medial	Coffin Joint OA Lateral	Open Growth Plates	Additional Notes
1	F	600	LF	No	No	No	No	No	Flat	Yes	No	No	No	Visible but closed Physial scar
1	F	600	RF	No	No	No	No	No	Flat	Yes	No	No	No	Same
1	F	600	LH	No	No	No	No	No	Flat	Yes	No	No	No	Same
1	F	600	RH	No	No	No	No	No	Flat	Yes	No	No	No	Same
2	F	700	LF	No	No	No	No	No	1	Yes	No	No	No	Visible but closed Physial scar
2	F	700	RH	1	1	No	No	No	1	Yes	No	No	No	NA
3	F	750	LF	No	No	No	No	No	Flat	Yes	No	No	No	Faint physial scar P2
3	F	750	RF	No	No	No	No	No	Flat	Yes	No	No	No	Faint physial scar P2
3	F	750	LH	No	No	No	No	No	Flat	Yes	No	No	No	Faint physial scar P2
3	F	750	RH	No	No	No	No	No	Flat	Yes	No	No	No	Faint physial scar P2
4	M	800	LF	No	No	No	No	No	1	Yes	No	No	No	Faint physial scar P2
4	M	800	RF	No	No	No	No	No	1	Yes	No	No	No	NA
5	M	800	RF	No	No	No	No	No	Flat	Yes	No	No	No	Faint physial scar P2	Dorsal P3 more convex
6	F	NA	LF	1	1	No	No	No	Flat	Yes but thicker than most others	Yes	No	No	No scar P2	Dorsal & palmar roughening P3, dorsal convexity
6	F	NA	RF	1	1	No	No	No	Flat	Yes but thicker than most others	Yes	No	No	No scar P2	Dorsal & palmar roughening P3, dorsal convexity
6	F	NA	LH	1	1	No	No	No	Flat	Yes but thicker than most others	No	No	No	No	Dorsal & palmar roughening P3, dorsal convexity w rounded/bull nose to toe tip
6	F	NA	RH	NA	NA	No	No	No	Flat	Yes but thicker than most others	No	No	No	Physical scar RH P1 but closed
7	F	500	LF	No	No	No	No	No	Flat	Yes	No	No	No	Physial scar P2 but closed
7	F	500	RF	No	No	No	No	No	Flat	Yes	No	No	No	Physial scar P2 but closed
7	F	500	LH	No	No	No	No	No	Flat	Yes	No	No	No	Open P1 physeas, P2 scar but closed
7	F	500	RH	No	No	No	No	No	Flat	Yes	No	No	No	Open P1 physeas, P2 scar but closed
8	M	300	LF	1	1	No	No	No	Flat	Yes	No	No	No	Open P2 physeas
8	M	300	RF	No	No	No	No	No	Flat	Yes	No	No	No	Open P2 physeas
8	M	300	LH	No	No	No	No	No	Flat	Yes	No	No	No	Open P2 physeas	Hind feet more P3 dorsal convexity than in front feet
8	M	300	RH	No	No	No	No	No	Flat	Yes	No	No	No	Open P2 physeas
10	F	700	LF	No	No	No	No	No	Flat	Yes	No	No	No	Physeal scar P2 but closed	Dorsal convexity P3. less so than LH
10	F	700	RF	No	No	No	No	No	Flat	Yes	No	No	No	Physeal scar P2 but closed
10	F	700	LH	No	No	No	No	No	Flat	Yes	No	No	No	Physeal scar P2 but closed	Dorsal convexity P3
10	F	700	RH	No	No	No	No	No	Flat	Yes	No	No	No	Physeal scar P2 but closed	Dorsal convexity P3
11	F	450	LF	No	No	No	No	No	Flat	Yes	No	No	No	Small P2 physeal scar
11	F	450	RF	No	No	No	No	No	Flat	Yes	No	No	No	Small P2 physeal scar
11	F	450	LH	No	No	No	No	No	Flat	Yes	No	No	No	P2 close, P1 NA
11	F	450	RH	No	No	No	No	No	Flat	Yes	No	No	No	Open P1 growth plate, P2 closed
12	F	500	LF	No	No	No	No	No	Flat	Yes	No	No	No	NA	Small solar margin fragments on both claws of both front feet
12	F	500	RF	No	No	No	No	No	Flat	Yes	No	No	No	Small P2 physeal scar	Small solar margin fragments on both claws of both front feet
12	F	500	LH	No	No	No	No	No	Flat	Yes	No	No	No	Faint physial scar P2
12	F	500	RH	No	No	No	No	No	Flat	Yes	No	No	No	Faint physial scar P2
13	M	900	LF	No	No	No	No	No	Flat	Yes	No	No	No	Faint physial scar P2	Small solar margin fragments on upper claw of LF - look @ photos to ID
13	M	900	RF	No	No	No	No	No	Flat	Yes	No	No	No	Faint physial scar P2	Small solar margin fragments on upper claw of RF - look @ photos to ID
13	M	900	LH	No	No	No	No	No	1	Yes	No	No	No	Faint physial scar P2
13	M	900	RH	No	No	No	No	No	1	Yes	No	No	No	Faint physial scar P2	Slightly convex dorsal border hind feet
14	F	350	LF	No	No	No	No	No	Flat	Yes	No	No	No	Open physeas P1, P2 physeal scar	Enthesiopathy P1 (LF > RF), could be trauma but pretty smooth - check photo
14	F	350	RF	No	No	No	No	No	Flat	Yes	No	No	No	Open physeas P1, P2 physeal scar	Enthesiopathy P1 (LF > RF), assymetric - maybe asymetric loading > trauma
14	F	350	LH	No	No	No	No	No	Flat	Yes	No	No	No	Open physeas P1, P2 physeal scar
14	F	350	RH	No	No	No	No	No	Flat	Yes	No	No	No	Open physeas P1, P2 physeal scar
15	F	600	LF	No	No	No	No	No	1	Yes	No	No	No	Slight physeal scar P2	Convex shape and more prominence at extensor tendon attachment
16	F	400	LF	No	No	No	No	No	Flat	Yes	No	No	No	Open physeas P1, P2 physeal scar	Slight convex dorsal aspect of P3
16	F	400	RF	No	No	No	No	No	Flat	Yes	No	No	No	Open physeas P1, P2 physeal scar	Slight convex dorsal aspect of P3
16	F	400	LH	No	No	No	No	No	Flat	Yes	No	No	No	Open physeas P1, P2 physeal scar	Slight convex dorsal aspect of P3, more bull-nosed than front feet & more bull-nosed in young
16	F	400	RH	No	No	No	No	No	Flat	Yes	No	No	No	Open physeas P1, P2 physeal scar	Slight convex dorsal aspect of P3, more bull-nosed than front feet & more bull-nosed in young; tibial & calcaneal physeas open
17	F	400	LF	No	No	No	No	No	Flat	Yes	No	No	No	Faint physial scar P2	slight dorsal concavity all 4 feet
17	F	400	RF	No	No	No	No	No	Flat	Yes	No	No	No	Faint physial scar P2	slight dorsal concavity all 4 feet
17	F	400	LH	No	No	No	No	No	Flat	Yes	No	No	No	Faint physial scar P2	slight dorsal concavity all 4 feet, more prominent bull nose appearance hind feet
17	F	400	RH	No	No	No	No	No	Flat	Yes	No	No	No	Faint physial scar P2	slight dorsal concavity all 4 feet, more prominent bull nose appearance hind feet
18	F	450	LF	No	No	No	No	No	Flat	Yes	No	No	No	Partially closed physeas P1, P2 physeal scar	slight dorsal concavity all 4 feet
18	F	450	RF	No	No	No	No	No	Flat	Yes	No	No	No	P2 physeal scar	slight dorsal concavity all 4 feet
18	F	450	LH	No	No	No	No	No	Flat	Yes	No	No	No	Partially closed physeas P1, P2 physeal scar	slight dorsal concavity all 4 feet, more prominent bull nose appearance hind feet
18	F	450	RH	No	No	No	No	No	Flat	Yes	No	No	No	Partially closed physeas P1, P2 physeal scar	slight dorsal concavity all 4 feet, more prominent bull nose appearance hind feet
19	F	450	LF	No	No	No	No	No	Flat	Yes	No	No	No	P2 physeal scar	relatively pointy P3's on all 4
19	F	450	RF	No	No	No	No	No	Flat	Yes	No	No	No	P2 physeal scar
19	F	450	LH	No	No	No	No	No	Flat	Yes	No	No	No	Partially closed physeas P1 (90% closed), P2 physeal scar
19	F	450	RH	No	No	No	No	No	Flat	Yes	No	No	No	Partially closed physeas P1 (90% cloesd), P2 physeal scar
20	F	450	LF	No	No	No	No	No	Flat	Yes	No	No	No	Physeal scar P1	Toe tip solar margin fragment on coke bottle side
20	F	450	RF	No	No	No	No	No	Flat	Yes	No	No	No	Physeal scar P1	Radial physis not completely closed. Solar margin fragment on lower digit on X-ray
20	F	450	LH	No	No	No	No	No	Flat	Yes	No	No	No	Physeasl scar P1	Bull nose appearance P3's
20	F	450	RH	No	No	No	No	No	Flat	Yes	No	No	No	Physeasl scar P1	Distal tibial physis slightly more open than radius; Bull nose appearance P3's
21	F	350	LF	No	No	No	No	No	Flat	Yes	No	No	No	No
21	F	350	RF	No	No	No	No	No	Flat	Yes	No	No	No	No
21	F	350	LH	No	No	No	No	No	Flat	Yes	No	No	No	P1 partially partially closed, scar P2	More bullnose appearance hind feet
21	F	350	RH	No	No	No	No	No	Flat	Yes	No	No	No	P1 partially partially closed, scar P2	Solar margin toe tip on upper digit; more bullnose appearance hind feet
22	F	400	LF	No	No	No	No	No	Flat	Yes	No	No	No	P1 partially partially closed, scar P2	Fairly pointed P3's
22	F	400	RF	No	No	No	No	No	Flat	Yes	No	No	No	P1 partially partially closed, scar P2	Fairly pointed P3's
22	F	400	LH	No	No	No	No	No	Flat	Yes	No	No	No	P1 partially partially closed, scar P2
22	F	400	RH	No	No	No	No	No	Flat	Yes	No	No	No	P1 partially partially closed, scar P2	Slight blunting to toe tip (not the same as LH)
26	F	450	LF	No	No	No	No	No	1	Yes	No	No	No	Small P1 scar	Solar margin toe tip lower claw; thicker soles
26	F	450	RF	No	No	No	No	No	1	Yes	No	No	No	Closed P2, P1 NA	Thicker soles
26	F	450	LH	No	No	No	No	No	1	Yes	No	No	No		Bull nose P3; thicker soles
26	F	450	RH	No	No	No	No	No	1	Yes	No	No	No	Small P1 scar, closed P2	Bull nose P3; thicker soles
27	F	500	LF	No	No	No	No	No	Flat	Yes	No	No	No	P1 NA for LF, P2 scar	Elongated w tipping up toe tip; remodeling? Could this be a different manifestation of pedal osteitis
27	F	500	RF	No	No	No	No	No	Flat	Yes	No	No	No	P1 partially partially closed, scar P2
27	F	500	LH	No	No	No	No	No	Flat	Yes	No	No	No	P1 partially partially closed, scar P2	Bull nose P3
27	F	500	RH	No	No	No	No	No	Flat	Yes	No	No	No	P1 partially partially closed, scar P2	Bull nose P3
28	M	350	LF	No	No	No	No	No	Flat	Yes	No	No	No	Open P2 & P1
28	M	350	RF	No	No	No	No	No	Flat	Yes	No	No	No	Open P2 & P1	Debris superimposed on dorsal RF P3
28	M	350	LH	No	No	No	No	No	Flat	Yes	No	No	No	Open P2 & P1	Mild bullnose for hind feet
28	M	350	RH	No	No	No	No	No	Flat	Yes	No	No	No	Open P2 & P1	Mild bullnose for hind feet
